# Supplementary material for: Simple and efficient estimation of photovoltaic cells and modules parameters using approximation and correction technique
Source: PLoS One. 2019 May 2;14(5):e0216201. doi: 10.1371/journal.pone.0216201 (PMC6497267; doi:10.1371/journal.pone.0216201)
Supplement: S2 Dataset — (CSV) [file pone.0216201.s002.csv]

V(V)	I(A)
-0.1659	0.1001
-0.1281	0.1
-0.0888	0.0999
-0.049	0.0999
-0.0102	0.0999
0.0275	0.0998
0.0695	0.0999
0.1061	0.0998
0.146	0.0998
0.1828	0.0997
0.223	0.0997
0.26	0.0996
0.3001	0.0997
0.3406	0.0996
0.3789	0.0995
0.4168	0.0994
0.4583	0.0994
0.4949	0.0993
0.537	0.0993
0.5753	0.0992
0.6123	0.099
0.6546	0.0988
0.6918	0.0983
0.7318	0.0977
0.7702	0.0963
0.8053	0.0937
0.8329	0.09
0.855	0.0855
0.8738	0.0799
0.8887	0.0743
0.9016	0.0683
0.9141	0.0618
0.9248	0.0555
0.9344	0.0493
0.9445	0.0422
0.9533	0.0357
0.9618	0.0291
0.9702	0.0222
0.9778	0.0157
0.9852	0.0092
0.9926	0.0026
0.9999	-0.004
1.0046	-0.0085
1.0089	-0.0124
