# Supplementary material for: Simple and efficient estimation of photovoltaic cells and modules parameters using approximation and correction technique
Source: PLoS One. 2019 May 2;14(5):e0216201. doi: 10.1371/journal.pone.0216201 (PMC6497267; doi:10.1371/journal.pone.0216201)
Supplement: S3 Dataset — (CSV) [file pone.0216201.s003.csv]

V(V)	I(A)
-1.9426	1.0345
0.1248	1.0315
1.8093	1.03
3.3511	1.026
4.7622	1.022
6.0538	1.018
7.2364	1.0155
8.3189	1.014
9.3097	1.01
10.2163	1.0035
11.0449	0.988
11.8018	0.963
12.4929	0.9255
13.1231	0.8725
13.6983	0.8075
14.2221	0.7265
14.6995	0.6345
15.1346	0.5345
15.5311	0.4275
15.8929	0.3185
16.2229	0.2085
16.5241	0.101
16.7987	-0.008
17.0499	-0.111
17.2793	-0.209
17.4885	-0.303
