# Supplementary material for: Simple and efficient estimation of photovoltaic cells and modules parameters using approximation and correction technique
Source: PLoS One. 2019 May 2;14(5):e0216201. doi: 10.1371/journal.pone.0216201 (PMC6497267; doi:10.1371/journal.pone.0216201)
Supplement: S4 Dataset — (CSV) [file pone.0216201.s004.csv]

V(V)	I(A)
0	0.154
0.37	0.154
0.67	0.154
0.99	0.154
1.31	0.153
1.67	0.153
3.1	0.152
4.6	0.152
6	0.151
7.45	0.15
8.55	0.144
9.3	0.134
9.75	0.123
10.04	0.112
10.26	0.102
10.99	0.055
11.2	0.037
11.31	0.0281
11.37	0.0227
11.41	0.019
11.44	0.016
11.46	0.0142
11.48	0.0127
11.5	0.012
11.55	0.006
11.58	0.003
11.6	0.002
11.61	0.001
11.62	0.001
11.63	0.0006
11.632	0.0003
11.633	0.0002
11.636	0.0001
11.64	0.0001
11.65	0
